# Supplementary material for: Natural variation and selection in GmSWEET39 affect soybean seed oil content
Source: New Phytol. 2019 Nov 14;225(4):1651–66. doi: 10.1111/nph.16250 (PMC7496907; doi:10.1111/nph.16250)
Supplement: Supplementary file 1 — Dataset S1 Information of the 382 cultivated accessions used in this study. Dataset S2 Seed oil content and GsSWEET39 polymorphisms in 41 wild soybean accessions. [file NPH-225-1651-s001.xlsx]

## Sheet: Sheet1
New Phytologist Supporting Information Datasets S1 & S2
Article title: Natural variation and selection in GmSWEET39 affect soybean seed oil content
Authors: Long Miao, Songnan Yang, Kai Zhang, Jianbo He, Chunhua Wu, Yanhua Ren, Junyi Gai and Yan Li
Article acceptance date: 2 October 2019

## Sheet: Dataset S1
Dataset S1. Information of the 382 cultivated soybean accessions used in this study.
Individual code	NJAU code	Accession type	Origin	Soybean Eco-regions in China
R001	N25230	Released Cultivar	Hubei	III
R002	N25136	Released Cultivar	Beijing	II
R003	N25360	Released Cultivar	Yunnan	V
R004	N05156.000	Released Cultivar	Fujian	IV
R005	N25107	Released Cultivar	Henan	II
R006	N25509	Released Cultivar	Guangdong	VI
R007	N25455	Released Cultivar	Sichuan	IV
R008	N25449	Released Cultivar	Beijing	II
R009	N25142	Released Cultivar	Beijing	II
R010	N25300	Released Cultivar	Jiangxi	IV
R011	N25343	Released Cultivar	Shanxi	II
R012	N25152	Released Cultivar	Guangxi	VI
R013	N25348	Released Cultivar	Shanxi	II
R014	N08855.000	Released Cultivar	Hubei	III
R015	N00664.200	Released Cultivar	Jiangsu	II
R016	N25349	Released Cultivar	Shanxi	II
R017	N00609.100	Released Cultivar	Shandong	II
R018	N25534	Released Cultivar	Yunnan	V
R019	N25301	Released Cultivar	Shanxi	II
R020	N04986.100	Released Cultivar	Shandong	II
R021	N22493.000	Released Cultivar	Jiangsu	II
R022	N23682.000	Released Cultivar	Guizhou	IV
R023	N06831.100	Released Cultivar	Shanghai	III
R024	N25279	Released Cultivar	Jiangsu	III
R025	N25269	Released Cultivar	Beijing	II
R026	N25278	Released Cultivar	Jiangsu	II
R027	N03343.000	Released Cultivar	Jiangsu	III
R028	N20827.000	Released Cultivar	Shandong	II
R029	N25430	Released Cultivar	Sichuan	IV
R030	N25166	Released Cultivar	Henan	II
R031	N25363	Released Cultivar	Zhejiang	IV
R032	T614836-37	Released Cultivar	Hebei	II
R033	N25277	Released Cultivar	Jiangsu	III
R034	N09144.000	Released Cultivar	Shandong	II
R035	N01128.100	Released Cultivar	Zhejiang	III
R036	N25019	Released Cultivar	Shandong	II
R037	N25362	Released Cultivar	Yunnan	V
R038	N25231	Released Cultivar	Hubei	III
R039	N04989.000	Released Cultivar	Beijing	II
R040	N25347	Released Cultivar	Shanxi	II
R041	N25163	Released Cultivar	Henan	II
R042	N23968.000	Released Cultivar	Hubei	II
R043	N06547.100	Released Cultivar	Anhui	II
R044	N06296.000	Released Cultivar	Sichuan	IV
R045	N01197.210	Released Cultivar	Zhejiang	III
R046	N25151	Released Cultivar	Guangxi	VI
R047	N20746.000	Released Cultivar	Fujian	VI
R048	N25535	Released Cultivar	Henan	II
R049	N23709.000	Released Cultivar	Henan	II
R050	N25338	Released Cultivar	Shandong	II
R051	N25354	Released Cultivar	Sichuan	IV
R052	N25298	Released Cultivar	Jiangsu	III
R053	N23787.000	Released Cultivar	Sichuan	IV
R054	N05465.000	Released Cultivar	Jiangsu	III
R055	T614734	Released Cultivar	Hebei	II
R056	N21295.000	Released Cultivar	Jiangsu	II
R057	N25470	Released Cultivar	Henan	II
R058	N25499	Released Cultivar	Hunan	IV
R059	N25267	Released Cultivar	Jiangsu	II
R060	N25146	Released Cultivar	Beijing	II
R061	N25287	Released Cultivar	Jiangsu	II
R062	N25153	Released Cultivar	Guizhou	VI
R063	N23800.000	Released Cultivar	Shanxi	II
R064	N23748.000	Released Cultivar	Zhejiang	IV
R065	N23839.000	Released Cultivar	Shanxi	II
R066	N25472	Released Cultivar	Henan	II
R067	N25441	Released Cultivar	Beijing	II
R068	N25366	Released Cultivar	Zhejiang	IV
R069	N23915.000	Released Cultivar	Jiangsu	III
R070	N23617	Released Cultivar	Hunan	IV
R071	N25134	Released Cultivar	Anhui	II
R072	N25158	Released Cultivar	Hebei	II
R073	N00013.100	Released Cultivar	Jiangsu	III
R074	N23716.000	Released Cultivar	Beijing	II
R075	N04180.000	Released Cultivar	Hubei	III
R076	N25176	Released Cultivar	Henan	II
R077	N25225	Released Cultivar	Hubei	III
R078	N23571.000	Released Cultivar	Shanxi	II
R079	N23701.000	Released Cultivar	Beijing	II
R080	N25169	Released Cultivar	Henan	II
R081	N23719.000	Released Cultivar	Beijing	II
R082	N25382	Released Cultivar	Jiangsu	III
R083	N25500	Released Cultivar	Guangxi	VI
R084	N25350	Released Cultivar	Shanxi	II
R085	N25291	Released Cultivar	Jiangsu	III
R086	N25135	Released Cultivar	Anhui	II
R087	N25468	Released Cultivar	Anhui	II
R088	N00617.000	Released Cultivar	Jiangsu	II
R089	N04978.000	Released Cultivar	Shandong	II
R090	N25275	Released Cultivar	Anhui	II
R091	N25448	Released Cultivar	Beijing	II
R092	N25469	Released Cultivar	Anhui	II
R093	N25503	Released Cultivar	Sichuan	IV
R094	N05184.000	Released Cultivar	Shandong	II
R095	T614385	Released Cultivar	Jiangsu	II
R096	N25435	Released Cultivar	Beijing	II
R097	N24480.000	Released Cultivar	Shandong	II
R098	N25432	Released Cultivar	Sichuan	IV
R099	N25464	Released Cultivar	Sichuan	IV
R100	N25461	Released Cultivar	Sichuan	IV
R101	N25387	Released Cultivar	Shandong	II
R102	N25172	Released Cultivar	Henan	II
R103	N25144	Released Cultivar	Beijing	II
R104	N25132	Released Cultivar	Anhui	II
R105	N25367	Released Cultivar	Zhejiang	IV
R106	N01599.100	Released Cultivar	Hunan	IV
R107	N23568.000	Released Cultivar	Shanxi	II
R108	N25413	Released Cultivar	Hunan	IV
R109	T614849-50	Released Cultivar	Yunnan	V
R110	N07733.000	Released Cultivar	Jiangsu	III
R111	N09125.100	Released Cultivar	Shandong	II
R112	T614834-35	Released Cultivar	Henan	II
R113	T78205-06	Released Cultivar	Beijing	II
R114	N25175	Released Cultivar	Henan	II
R115	T78225-26	Released Cultivar	Guangxi	VI
R116	N23777.000	Released Cultivar	Shanxi	II
R117	N10125.100	Released Cultivar	Jiangsu	III
R118	T614751-53	Released Cultivar	Sichuan	IV
R119	T614689-90	Released Cultivar	Hubei	III
R120	T78163-64	Released Cultivar	Hebei	II
R121	N21478.000	Released Cultivar	Anhui	II
R122	N25476	Released Cultivar	Henan	II
R123	N25149	Released Cultivar	Beijing	II
R124	N23696.000	Released Cultivar	Henan	II
R125	N25378	Released Cultivar	Jiangsu	III
R126	N20646.000	Released Cultivar	Guizhou	VI
R127	T78137-38	Released Cultivar	Beijing	II
R128	N23745.000	Released Cultivar	Jiangxi	IV
R129	N25402	Released Cultivar	Guizhou	IV
R130	T614871-73	Released Cultivar	Shandong	II
R131	N10080.000	Released Cultivar	Jiangsu	III
R132	N25290	Released Cultivar	Jiangsu	III
R133	N24359.000	Released Cultivar	Fujian	IV
R134	N25340	Released Cultivar	Shandong	II
R135	N23841.000	Released Cultivar	Shanxi	II
R136	N22308.000	Released Cultivar	Jiangsu	III
R137	N25388	Released Cultivar	Shandong	II
R138	N25339	Released Cultivar	Shandong	II
R139	N25401	Released Cultivar	Guizhou	IV
R140	N25171	Released Cultivar	Henan	II
R141	N25538	Released Cultivar	Henan	II
R142	N25404	Released Cultivar	Guizhou	IV
R143	T614625-26	Released Cultivar	Shandong	II
R144	N03542.000	Released Cultivar	Shanghai	III
R145	T614874-76	Released Cultivar	Hubei	II
R146	N25494	Released Cultivar	Shanxi	II
R147	T614773-75	Released Cultivar	Fujian	IV
R148	N23783.000	Released Cultivar	Hubei	II
R149	N23688.000	Released Cultivar	Shandong	II
R150	T614721-22	Released Cultivar	Jiangsu	II
R151	N24452.000	Released Cultivar	Henan	II
R152	N07063.000	Released Cultivar	Zhejiang	III
R153	N25524	Released Cultivar	Jiangsu	II
R154	T614799-00	Released Cultivar	Shanxi	II
R155	N25226	Released Cultivar	Hubei	III
R156	N25111	Released Cultivar	Jiangsu	III
R157	N25344	Released Cultivar	Shanxi	II
R158	N06034.000	Released Cultivar	Shandong	II
R159	N25442	Released Cultivar	Beijing	II
R160	N22335.000	Released Cultivar	Jiangsu	III
R161	N08539.000	Released Cultivar	Guizhou	V
R162	T78213-14	Released Cultivar	Beijing	II
R163	T614613-14	Released Cultivar	Hebei	II
R164	N25140	Released Cultivar	Beijing	II
R165	N25467	Released Cultivar	Beijing	II
R166	N09773.00	Released Cultivar	Jiangsu	II
R167	N07917.000	Released Cultivar	Hubei	III
R168	N25454	Released Cultivar	Sichuan	IV
R169	N25471	Released Cultivar	Henan	II
R170	N25489	Released Cultivar	Henan	II
R171	N05183.000	Released Cultivar	Shandong	II
R172	N25459	Released Cultivar	Hebei	II
R173	N23838.000	Released Cultivar	Shanxi	II
R174	N25346	Released Cultivar	Shanxi	II
R175	T614660-61	Released Cultivar	Jiangsu	III
R176	N25411	Released Cultivar	Hunan	IV
R177	N25234	Released Cultivar	Hunan	III
R178	N24192.000	Released Cultivar	Shanxi	II
R179	N24450.000	Released Cultivar	Shandong	II
R180	N25150	Released Cultivar	Fujian	VI
R181	N25281	Released Cultivar	Jiangsu	III
R182	N25168	Released Cultivar	Henan	II
R183	N24395.000	Released Cultivar	Heilongjiang	I
R184	N07682.100	Released Cultivar	Heilongjiang	I
R185	N24404.000	Released Cultivar	Heilongjiang	I
R186	N25486	Released Cultivar	Heilongjiang	I
R187	N25262	Released Cultivar	Jilin	I
R188	N25425	Released Cultivar	Jilin	I
R189	N25258	Released Cultivar	Jilin	I
R190	N01133.000	Released Cultivar	Liaoning	I
R191	N25314	Released Cultivar	Liaoning	I
R192	N25318	Released Cultivar	Liaoning	I
R193	N25383	Released Cultivar	Liaoning	I
R194	N24458.000	Released Cultivar	Heilongjiang	I
R195	N25490	Released Cultivar	Liaoning	I
L001	N24296	Landrace	Shanxi	II
L002	N24602	Landrace	Hebei	II
L003	N23637	Landrace	Zhejiang	III
L004	N08224	Landrace	Guizhou	V
L005	N23639	Landrace	Zhejiang	III
L006	N03070	Landrace	Hubei	III
L007	N05283.2	Landrace	Shaanxi	II
L008	N01463	Landrace	Jiangsu	III
L009	N24138	Landrace	Guangxi	VI
L010	N01489.1	Landrace	Fujian	VI
L011	N23677	Landrace	Jiangsu	III
L012	N04421	Landrace	Jiangxi	IV
L013	N07928	Landrace	Hunan	III
L014	N24264	Landrace	Heilongjiang	I
L015	N6927	Landrace	Zhejiang	III
L016	N23581	Landrace	Shaanxi	II
L017	N21162	Landrace	Jiangxi	IV
L018	N23610	Landrace	Hubei	III
L019	N05433.2	Landrace	Guangxi	IV
L020	N21141	Landrace	Jiangxi	III
L021	N01548.1	Landrace	Fujian	IV
L022	N04631	Landrace	Sichuan	IV
L023	N23576	Landrace	Shaanxi	II
L024	N21200	Landrace	Fujian	VI
L025	N09613	Landrace	Jiangsu	II
L026	N05082	Landrace	Henan	II
L027	N5477	Landrace	Guizhou	V
L028	N03073	Landrace	Hubei	III
L029	N8240.1	Landrace	Guizhou	V
L030	N23655	Landrace	Sichuan	IV
L031	N4728.1	Landrace	Sichuan	IV
L032	N08665	Landrace	Yunnan	VI
L033	N24143	Landrace	Guangxi	V
L034	N05094	Landrace	Henan	II
L035	N23643	Landrace	Jiangxi	IV
L036	N02810	Landrace	Shaanxi	II
L037	N21056	Landrace	Zhejiang	IV
L038	N21044	Landrace	Jiangxi	III
L039	N23663	Landrace	Guangdong	VI
L040	N10378	Landrace	Jiangsu	II
L041	N24306	Landrace	Hebei	II
L042	N20957	Landrace	Shandong	II
L043	N23584	Landrace	Gansu	II
L044	N23656	Landrace	Sichuan	IV
L045	N3223	Landrace	Jiangxi	IV
L046	N03845	Landrace	Hubei	III
L047	N06202	Landrace	Guangdong	VI
L048	N23595	Landrace	Henan	II
L049	N23633	Landrace	Zhejiang	III
L050	N24150	Landrace	Yunnan	VI
L051	N01035	Landrace	Guangdong	VI
L052	N02507	Landrace	Guizhou	V
L053	N8592.1	Landrace	Yunnan	V
L054	N24599	Landrace	Heilongjiang	I
L055	N2837.1	Landrace	Shaanxi	II
L056	N24605	Landrace	Hebei	II
L057	N03292	Landrace	Shandong	II
L058	N24282	Landrace	Neimenggu	I
L059	N24309	Landrace	Hebei	II
L060	N20941	Landrace	Shandong	II
L061	N24274	Landrace	Liaoning	I
L062	N04482.1	Landrace	Jiangxi	IV
L063	N23630	Landrace	Zhejiang	IV
L064	N21043	Landrace	Jiangxi	III
L065	N00710.2	Landrace	Fujian	IV
L066	N04587	Landrace	Sichuan	IV
L067	N23597	Landrace	Henan	II
L068	N24146	Landrace	Guangxi	VI
L069	N24139	Landrace	Guangxi	V
L070	N21180	Landrace	Jiangxi	IV
L071	N02483	Landrace	Guizhou	V
L072	N23662	Landrace	Guangdong	VI
L073	N05661.2	Landrace	Zhejiang	IV
L074	N23598	Landrace	Henan	II
L075	N21183	Landrace	Jiangxi	IV
L076	N4436	Landrace	Jiangxi	IV
L077	N24281	Landrace	Liaoning	I
L078	N24610	Landrace	Hubei	III
L079	N5076.1	Landrace	Henan	II
L080	N24614	Landrace	Hunan	III
L081	N05050	Landrace	Henan	II
L082	N24049	Landrace	Shanxi	II
L083	N4411	Landrace	Jiangxi	IV
L084	N23628	Landrace	Hunan	III
L085	N05251.1	Landrace	Guangxi	IV
L086	N25108	Landrace	Jiangsu	III
L087	N03614	Landrace	Jiangsu	III
L088	N24025	Landrace	Guizhou	V
L089	N05276	Landrace	Shaanxi	II
L090	N03250.1	Landrace	Jiangxi	IV
L091	N01162	Landrace	Hubei	III
L092	N23678	Landrace	Jiangsu	II
L093	N10460	Landrace	Jiangsu	II
L094	N4251	Landrace	Guangxi	V
L095	N08612	Landrace	Yunnan	VI
L096	N03328	Landrace	Yunnan	V
L097	N23600	Landrace	Henan	II
L098	N24615	Landrace	Hunan	IV
L099	N04390	Landrace	Jiangxi	IV
L100	N01842.1	Landrace	Zhejiang	III
L101	N01837	Landrace	Zhejiang	III
L102	N23674	Landrace	Jiangsu	III
L103	N21196	Landrace	Jiangxi	IV
L104	N23592	Landrace	Henan	II
L105	N03850	Landrace	Hubei	III
L106	N04753.1	Landrace	Sichuan	IV
L107	N23624	Landrace	Hunan	IV
L108	N22395	Landrace	Jiangxi	IV
L109	N23551	Landrace	Liaoning	I
L110	N23587	Landrace	Henan	II
L111	N04111	Landrace	Hubei	III
L112	N5456	Landrace	Guangxi	VI
L113	N05758	Landrace	Zhejiang	IV
L114	N25066	Landrace	Guangdong	VI
L115	N02840	Landrace	Shaanxi	II
L116	N21435	Landrace	Fujian	VI
L117	N24616	Landrace	Hunan	IV
L118	N4781	Landrace	Sichuan	V
L119	N24135	Landrace	Guangxi	V
L120	N03816	Landrace	Jiangsu	III
L121	N04556	Landrace	Hunan	IV
L122	N3548	Landrace	Shanghai	III
L123	N04815	Landrace	Sichuan	IV
L124	N10201	Landrace	Jiangsu	II
L125	N02661	Landrace	Guizhou	V
L126	N24608	Landrace	Hubei	III
L127	N21277	Landrace	Anhui	II
L128	N23537	Landrace	Jilin	I
L129	N23560	Landrace	Hebei	I
L130	N23593	Landrace	Henan	II
L131	N24453	Landrace	Hubei	III
L132	N23533	Landrace	Heilongjiang	I
L133	N23737	Landrace	Shanxi	II
L134	N23591	Landrace	Henan	II
L135	N23531	Landrace	Heilongjiang	I
L136	N24190	Landrace	Shanghai	III
L137	N04370.1	Landrace	Guangxi	IV
L138	N04869.2	Landrace	Sichuan	IV
L139	N24458	Landrace	Heilongjiang	I
L140	N02505	Landrace	Guizhou	V
L141	N8917	Landrace	Yunnan	V
L142	N05052.11	Landrace	Henan	II
L143	N24452	Landrace	Henan	II
L144	N22798.1	Landrace	Jiangsu	III
L145	N05321.22	Landrace	Jiangsu	III
L146	N01036	Landrace	Guangdong	VI
L147	N03216	Landrace	Guangdong	VI
L148	N06166	Landrace	Heilongjiang	I
L149	N24611	Landrace	Hubei	III
L150	N10384	Landrace	Jiangsu	II
L151	N23557	Landrace	Hebei	II
L152	N6482.2	Landrace	Guizhou	V
L153	N24284	Landrace	Neimenggu	I
L154	N3172	Landrace	Guangdong	VI
L155	N24152	Landrace	Liaoning	I
L156	N21106	Landrace	Jiangxi	IV
L157	N24295	Landrace	Shanxi	II
L158	N23642	Landrace	Jiangxi	IV
L159	N24617	Landrace	Sichuan	IV
L160	N05165.1	Landrace	Fujian	IV
L161	N02786	Landrace	Shaanxi	II
L162	N2573.1	Landrace	Guizhou	V
L163	N01434	Landrace	Jiangsu	III
L164	N9962	Landrace	Fujian	IV
L165	N24153	Landrace	Liaoning	I
L166	N23651	Landrace	Sichuan	IV
L167	N09465	Landrace	Shandong	II
L168	N01564.1	Landrace	Fujian	VI
L169	N3188	Landrace	Guangdong	VI
L170	N1597	Landrace	Zhejiang	III
L171	N05272.1	Landrace	Shaanxi	II
L172	N23609	Landrace	Hubei	III
L173	N01089	Landrace	Liaoning	I
L174	N03063	Landrace	Jilin	I
L175	N03146.1	Landrace	Guangdong	VI
L176	N04566	Landrace	Sichuan	IV
L177	N21198	Landrace	Jiangxi	III
L178	N23622	Landrace	Hunan	IV
L179	N24286	Landrace	Neimenggu	I
L180	N24619	Landrace	Guangdong	VI
L181	N24897	Landrace	Shanghai	III
L182	N23534	Landrace	Heilongjiang	I
L183	N20746	Landrace	Fujian	VI
L184	N23809	Landrace	Hunan	IV
L185	N23640	Landrace	Jiangxi	IV
L186	N04630	Landrace	Sichuan	IV
L187	N22634	Landrace	Jiangsu	III

## Sheet: Dataset S2
Dataset S2.Seed oil content and GsSWEET39 polymorphisms in 41 wild soybean accessions.
Individual code	Seed oil content （%）	Haplotype	Pro-type	CDS-type	SNP-1152	SNP-1151	SNP-1149	SNP-1049	SNP-1048	SNP-947 to SNP-944	InDel-910	InDel-860	SNP-816	InDel-810	InDel-739	InDel-581	SNP-576	InDel-561	InDel-546	SNP-533	InDel-525	SNP-454	InDel-446	SNP-408	SNP-398	SNP-289	SNP-268	SNP-38	SNP-37	InDel-22	SNP+683	SNP+714	InDel+729	SNP+740
LY01-7	8.88487	Hap1	Pro1	CDS1	G	C	T	A	C	ATTT	A	.	C	.	T	C	C	A	T	G	T	A	AAAGTTTCT	A	C	C	G	G	C	.	T	A	CC	T
LY02-8	10.5516	Hap1	Pro1	CDS1	G	C	T	A	C	ATTT	A	.	C	.	T	C	C	A	T	G	T	A	AAAGTTTCT	A	C	C	G	G	C	.	T	A	CC	T
LY03-9	10.3936	Hap1	Pro1	CDS1	G	C	T	A	C	ATTT	A	.	C	.	T	C	C	A	T	G	T	A	AAAGTTTCT	A	C	C	G	G	C	.	T	A	CC	T
LY04-2	11.4575	Hap1	Pro1	CDS1	G	C	T	A	C	ATTT	A	.	C	.	T	C	C	A	T	G	T	A	AAAGTTTCT	A	C	C	G	G	C	.	T	A	CC	T
LY04-3	10.7837	Hap1	Pro1	CDS1	G	C	T	A	C	ATTT	A	.	C	.	T	C	C	A	T	G	T	A	AAAGTTTCT	A	C	C	G	G	C	.	T	A	CC	T
LY08-9	11.4572	Hap1	Pro1	CDS1	G	C	T	A	C	ATTT	A	.	C	.	T	C	C	A	T	G	T	A	AAAGTTTCT	A	C	C	G	G	C	.	T	A	CC	T
LY11-10	11.0097	Hap1	Pro1	CDS1	G	C	T	A	C	ATTT	A	.	C	.	T	C	C	A	T	G	T	A	AAAGTTTCT	A	C	C	G	G	C	.	T	A	CC	T
LY15-2	11.7657	Hap1	Pro1	CDS1	G	C	T	A	C	ATTT	A	.	C	.	T	C	C	A	T	G	T	A	AAAGTTTCT	A	C	C	G	G	C	.	T	A	CC	T
LY15-3	9.68395	Hap1	Pro1	CDS1	G	C	T	A	C	ATTT	A	.	C	.	T	C	C	A	T	G	T	A	AAAGTTTCT	A	C	C	G	G	C	.	T	A	CC	T
LY17-2	11.7409	Hap1	Pro1	CDS1	G	C	T	A	C	ATTT	A	.	C	.	T	C	C	A	T	G	T	A	AAAGTTTCT	A	C	C	G	G	C	.	T	A	CC	T
LY19-3	11.8564	Hap1	Pro1	CDS1	G	C	T	A	C	ATTT	A	.	C	.	T	C	C	A	T	G	T	A	AAAGTTTCT	A	C	C	G	G	C	.	T	A	CC	T
LY19-9	8.28819	Hap1	Pro1	CDS1	G	C	T	A	C	ATTT	A	.	C	.	T	C	C	A	T	G	T	A	AAAGTTTCT	A	C	C	G	G	C	.	T	A	CC	T
LY20-1	11.6091	Hap1	Pro1	CDS1	G	C	T	A	C	ATTT	A	.	C	.	T	C	C	A	T	G	T	A	AAAGTTTCT	A	C	C	G	G	C	.	T	A	CC	T
LY20-3	9.53476	Hap1	Pro1	CDS1	G	C	T	A	C	ATTT	A	.	C	.	T	C	C	A	T	G	T	A	AAAGTTTCT	A	C	C	G	G	C	.	T	A	CC	T
LY02-2	9.73341	Hap2	Pro1	CDS2	G	C	T	A	C	ATTT	A	.	C	.	T	C	C	A	T	G	T	A	AAAGTTTCT	A	C	C	G	G	C	.	C	G	..	A
LY04-8	13.5332	Hap3	Pro2	CDS1	G	C	C	A	T	ATTT	A	.	T	.	T	C	C	A	T	G	.	A	AAAGTTTCT	T	G	A	A	G	C	.	T	A	CC	T
LY05-2	12.4765	Hap3	Pro2	CDS1	G	C	C	A	T	ATTT	A	.	T	.	T	C	C	A	T	G	.	A	AAAGTTTCT	T	G	A	A	G	C	.	T	A	CC	T
LY14-7	7.45875	Hap5	Pro3	CDS1	G	C	C	A	T	ATTT	A	.	T	.	T	C	C	A	T	G	T	A	………	T	G	A	A	G	C	.	T	A	CC	T
LY01-6	8.44034	Hap6	Pro3	CDS2	G	C	C	A	T	ATTT	A	.	T	.	T	C	C	A	T	G	T	A	………	T	G	A	A	G	C	.	C	G	..	A
LY07-2	10.9085	Hap6	Pro3	CDS2	G	C	C	A	T	ATTT	A	.	T	.	T	C	C	A	T	G	T	A	………	T	G	A	A	G	C	.	C	G	..	A
LY07-3	14.1003	Hap6	Pro3	CDS2	G	C	C	A	T	ATTT	A	.	T	.	T	C	C	A	T	G	T	A	………	T	G	A	A	G	C	.	C	G	..	A
LY09-9	12.8977	Hap6	Pro3	CDS2	G	C	C	A	T	ATTT	A	.	T	.	T	C	C	A	T	G	T	A	………	T	G	A	A	G	C	.	C	G	..	A
LY10-4	10.1885	Hap6	Pro3	CDS2	G	C	C	A	T	ATTT	A	.	T	.	T	C	C	A	T	G	T	A	………	T	G	A	A	G	C	.	C	G	..	A
LY02-4	11.1222	Hap7	Pro1	CDS5	G	C	T	A	C	ATTT	A	.	C	.	T	C	C	A	T	G	T	A	AAAGTTTCT	A	C	C	G	G	C	.	T	G	CC	A
LY13-10	7.53946	Hap8	Pro4	CDS3	A	T	T	A	C	TTTT	A	.	T	.	T	C	C	A	T	G	T	A	AAAGTTTCT	A	G	A	G	G	C	.	C	G	CC	A
LY18-4	11.279	Hap9	Pro5	CDS1	G	C	T	A	C	ATTT	A	.	C	.	T	C	C	A	T	G	T	C	AAAGTTTCT	A	C	C	G	G	C	.	T	A	CC	T
LY12-4	8.85681	Hap10	Pro6	CDS3	G	C	T	A	C	ATTT	A	.	T	.	.	C	C	A	T	G	T	A	AAAGTTTCT	A	G	A	G	G	C	.	C	G	CC	A
LY17-1	9.0834	Hap11	Pro7	CDS1	G	C	T	A	C	ATTT	A	.	T	.	T	C	C	A	T	G	T	A	AAAGTTTCT	A	C	C	G	G	C	.	T	A	CC	T
LY08-2	6.97029	Hap12	Pro8	CDS5	G	C	T	A	C	ATTT	A	.	T	.	T	C	C	A	T	G	T	A	AAAGTTTCT	A	G	A	G	G	C	.	T	G	CC	A
LY08-8	9.48948	Hap12	Pro8	CDS5	G	C	T	A	C	ATTT	A	.	T	.	T	C	C	A	T	G	T	A	AAAGTTTCT	A	G	A	G	G	C	.	T	G	CC	A
LY05-6	7.57287	Hap13	Pro9	CDS3	G	C	T	A	C	ATTT	A	.	T	.	T	C	C	A	T	G	T	A	AAAGTTTCT	A	G	C	G	C	C	.	C	G	CC	A
LY01-5	8.86006	Hap14	Pro10	CDS1	G	C	T	A	C	ATTT	A	.	T	.	T	C	C	A	T	G	T	A	AAAGTTTCT	T	C	C	G	C	C	T	T	A	CC	T
LY16-1	12.2362	Hap15	Pro11	CDS3	G	C	T	A	C	ATTT	A	.	T	.	T	C	C	A	T	G	T	A	AAAGTTTCT	T	G	A	A	G	C	.	C	G	CC	A
LY01-9	10.589	Hap16	Pro12	CDS1	G	C	T	A	C	ATTT	A	A	C	.	T	C	C	A	T	G	T	A	AAAGTTTCT	A	C	C	G	G	C	.	T	A	CC	T
LY11-1	7.81778	Hap17	Pro13	CDS3	G	C	T	A	T	ATTT	A	.	T	.	T	C	C	A	T	G	T	A	AAAGTTTCT	T	C	C	G	C	C	T	C	G	CC	A
LY06-4	8.2517	Hap18	Pro14	CDS4	G	C	T	T	C	ATTT	.	.	C	.	T	C	C	A	T	G	T	A	AAAGTTTCT	A	C	C	G	G	C	.	T	A	CC	A
LY08-3	12.0742	Hap19	Pro15	CDS5	G	C	C	A	T	ATTT	A	.	T	.	T	C	C	A	T	G	T	A	AAAGTTTCT	A	G	A	G	G	C	.	T	G	CC	A
LY10-6	13.0521	Hap20	Pro16	CDS2	G	C	C	A	T	ATTT	A	.	T	A	.	C	C	A	T	G	T	A	………	T	G	A	A	G	C	.	C	G	..	A
LY05-4	9.30214	Hap21	Pro17	CDS5	G	C	T	A	C	AAAA	A	.	T	.	T	C	C	A	T	A	T	A	AAAGTTTCT	A	C	C	G	C	C	T	T	G	CC	A
LY03-5	11.9483	Hap22	Pro18	CDS3	G	C	T	A	C	AAAT	A	.	T	.	T	.	T	.	.	G	T	A	AAAGTTTCT	T	G	A	A	G	G	.	C	G	CC	A
LY03-6	7.68566	Hap23	Pro19	CDS1	G	C	T	A	C	ATTT	.	.	C	.	T	C	C	A	T	G	T	A	AAAGTTTCT	A	C	C	G	G	C	.	T	A	CC	T
